# Supplementary material for: Revealing the Mutation Patterns of Drug-Resistant Reverse Transcriptase Variants of Human Immunodeficiency Virus through Proteochemometric Modeling
Source: Biomolecules. 2021 Sep 2;11(9):1302. doi: 10.3390/biom11091302 (PMC8467226; doi:10.3390/biom11091302)
Supplement: Supplementary file 1 [file biomolecules-11-01302-s001.zip]

Archive with 1 entries (1 files):
- biomolecules-1321450-supplementary.pdf
